# Supplementary material for: Sweet Sorghum Genotypes Tolerant and Sensitive to Nitrogen Stress Select Distinct Root Endosphere and Rhizosphere Bacterial Communities
Source: Microorganisms. 2021 Jun 18;9(6):1329. doi: 10.3390/microorganisms9061329 (PMC8234256; doi:10.3390/microorganisms9061329)
Supplement: Supplementary file 1 [file microorganisms-09-01329-s001.zip]

Archive with 1 entries (1 files):
- microorganisms-1256988-supplementary.pdf
